# Supplementary material for: Morphology Control of Zr-Based Luminescent Metal-Organic Frameworks for Aflatoxin B1 Detection
Source: Biosensors (Basel). 2024 May 27;14(6):273. doi: 10.3390/bios14060273 (PMC11201970; doi:10.3390/bios14060273)
Supplement: Supplementary file 1 [file biosensors-14-00273-s001.zip]

Archive with 1 entries (1 files):
- biosensors-2988875-supplementary.pdf
